# Supplementary material for: Fragment-Based and Structural Investigation for Discovery of JNK3 Inhibitors
Source: Pharmaceutics. 2022 Sep 8;14(9):1900. doi: 10.3390/pharmaceutics14091900 (PMC9501523; doi:10.3390/pharmaceutics14091900)
Supplement: Supplementary file 1 [file pharmaceutics-14-01900-s001.zip]

Archive with 3 entries (3 files):
- pharmaceutics-1866392_supplementary.pdf
- S1_list_fragments.xlsx
- S2_SDF_fragments.sdf
